# Supplementary material for: Application of Mitochondrial and Oxidative Stress Biomarkers in the Evaluation of Neurocognitive Prognosis Following Acute Carbon Monoxide Poisoning
Source: Metabolites. 2022 Feb 24;12(3):201. doi: 10.3390/metabo12030201 (PMC8952273; doi:10.3390/metabo12030201)
Supplement: Supplementary file 1 [file metabolites-12-00201-s001.zip]

Archive with 1 entries (1 files):
- metabolites-1556122-supplementary.pdf
